# Supplementary material for: Correction: Translation, cross-cultural adaptation, validity and reliability of the inaugural Albanian Roland-Morris Disability Questionnaire in Albanian population with low back pain
Source: PLoS One. 2026 May 28;21(5):e0350327. doi: 10.1371/journal.pone.0350327 (PMC13218512; doi:10.1371/journal.pone.0350327)
Supplement: S1 File — (XLSX) [file pone.0350327.s001.xlsx]

## Sheet: Sheet1
	Items	Q1EVAL1	Q1EVAL2	Q2EVAL1	Q2EVAL2	Q3EVAL1	Q3EVAL2	Q4EVAL1	Q4EVAL2	Q5EVAL1	Q5EVAL2	Q6EVAL1	Q6EVAL2	Q7EVAL1	Q7EVAL2	Q8EVAL1	Q8EVAL2	Q9EVAL1	Q9EVAL2	Q10EVAL1	Q10EVAL2	Q11EVAL1	Q11EVAL2	Q12EVAL1	Q12EVAL2	Q13EVAL1	Q13EVAL2	Q14EVAL1	Q14EVAL2	Q15EVAL1	Q15EVAL2	Q16EVAL1	Q16EVAL2	Q17EVAL1	Q17EVAL2	Q18EVAL1	Q18EVAL2	Q19EVAL1	Q19EVAL2	Q20EVAL1	Q20EVAL2	Q21EVAL1	Q21EVAL2	Q22EVAL1	Q22EVAL2	Q23EVAL1	Q23EVAL2	Q24EVAL1	Q24EVAL2
Participants	1	1	1	1	1	1	0	1	1	0	0	1	1	1	1	1	1	1	1	1	1	1	1	0	0	1	1	1	1	0	0	1	1	1	1	1	1	0	0	1	1	1	1	1	1	1	1	0	0
	2	1	1	1	1	1	1	1	0	0	0	1	1	1	1	1	1	1	1	0	0	1	1	1	1	1	1	1	1	1	0	1	1	1	1	1	1	0	0	1	1	0	0	1	1	1	1	0	0
	3	1	1	1	1	1	1	1	1	1	0	1	1	1	1	1	1	1	1	0	0	1	1	1	1	1	1	1	1	0	0	1	1	1	1	1	1	0	0	1	1	1	1	1	1	0	1	0	0
	4	1	1	1	1	1	0	1	0	0	0	1	1	1	1	1	1	1	1	1	1	0	0	0	0	1	0	0	0	1	1	1	1	1	1	1	1	0	0	1	1	1	1	1	1	1	1	0	0
	5	1	1	1	1	1	1	0	0	0	0	1	1	1	1	1	1	1	0	1	1	1	1	1	1	1	1	0	0	1	1	1	1	0	0	1	1	1	1	1	1	1	1	1	1	1	1	1	1
	6	1	1	1	1	1	1	1	1	0	0	1	1	1	1	1	1	1	1	1	1	1	1	1	1	1	1	0	0	0	0	1	0	0	0	1	1	1	0	1	1	1	1	0	0	1	0	0	0
	7	1	0	1	1	1	1	1	1	1	0	1	1	0	0	1	1	1	1	1	1	1	1	1	1	1	1	1	1	0	0	1	1	0	0	1	0	1	1	1	1	1	1	0	0	1	1	0	0
	8	1	1	1	1	1	1	1	1	0	0	0	0	1	1	1	1	1	1	1	1	1	1	0	0	1	1	1	1	0	0	1	0	0	0	1	1	0	0	0	0	1	1	1	0	1	1	0	0
	9	1	1	1	1	1	1	1	0	1	1	1	1	1	1	1	1	1	1	1	1	1	1	1	1	1	1	1	1	1	0	1	1	1	1	1	0	0	0	1	0	1	1	0	0	1	1	0	0
	10	1	1	1	1	1	1	1	1	1	1	1	1	1	1	1	1	1	0	1	1	1	1	1	1	1	1	1	1	0	0	1	1	1	1	1	1	0	0	0	0	1	1	0	0	1	1	0	0
	11	0	0	1	1	0	0	1	1	0	0	1	1	0	0	1	1	1	1	1	1	1	1	1	1	1	1	0	0	0	0	1	1	1	1	1	1	0	0	1	1	1	1	1	0	1	1	0	0
	12	1	0	1	1	1	1	1	1	0	0	1	1	1	1	1	1	1	1	1	1	1	1	1	1	1	1	1	1	1	0	1	1	1	1	1	0	0	0	1	1	1	1	0	0	1	1	0	0
	13	1	0	1	1	1	1	1	1	1	0	1	1	1	1	1	1	1	1	0	0	1	1	0	0	1	1	1	1	0	0	1	0	1	1	1	1	0	0	1	1	1	1	1	1	1	1	0	0
	14	1	0	0	0	1	1	0	0	0	0	1	1	1	1	1	1	1	1	1	1	1	1	1	1	1	1	1	1	0	0	1	1	1	1	1	1	0	0	1	1	1	1	1	1	1	1	0	0
	15	1	1	1	1	1	1	1	0	0	0	1	1	1	1	1	1	1	1	1	1	1	0	0	1	1	1	1	1	1	0	1	0	1	1	1	1	0	0	1	1	1	1	1	1	1	1	0	0
	16	1	1	1	1	1	1	1	1	0	0	1	1	1	1	1	1	1	1	1	1	1	1	1	1	1	1	1	1	0	0	1	1	1	1	1	1	0	0	1	1	1	0	1	1	1	1	0	0
	17	1	1	1	1	1	1	1	1	0	0	1	1	1	1	1	1	1	1	0	0	1	1	1	1	1	0	0	0	0	0	1	1	1	1	1	1	1	1	1	1	1	1	1	1	1	1	1	1
	18	1	0	1	1	1	1	1	0	1	1	1	1	1	1	0	0	1	1	1	1	1	1	0	0	1	1	1	1	1	1	1	1	1	1	1	0	1	1	1	1	1	1	0	0	0	1	0	1
	19	1	1	0	0	0	0	0	0	0	0	1	1	1	1	0	0	0	0	0	1	1	1	1	1	1	1	1	1	0	0	1	0	1	1	1	1	1	1	1	1	1	1	0	0	1	0	0	0
	20	1	0	0	0	1	1	0	0	0	0	1	1	1	1	0	0	0	0	1	1	1	1	1	1	1	1	1	1	0	0	1	1	1	1	1	1	0	0	1	1	1	1	0	0	1	1	0	0
	21	0	0	1	1	1	1	1	1	1	1	1	1	0	0	1	0	1	1	0	0	1	0	0	0	1	1	0	0	1	0	1	0	1	1	1	1	0	0	0	0	1	1	1	0	1	1	0	0
	22	1	1	1	1	1	0	1	1	0	0	1	1	1	1	1	1	1	1	1	1	1	1	1	1	1	1	1	1	0	0	1	1	1	1	1	1	0	0	0	0	1	1	0	0	1	1	0	0
	23	1	1	0	0	1	1	1	1	0	0	1	1	1	1	1	1	1	1	1	1	1	1	1	1	1	1	1	1	0	0	1	1	1	1	1	1	0	0	0	0	1	1	1	0	1	1	0	0
	24	1	0	1	1	1	1	1	1	0	0	1	1	1	1	1	1	1	0	1	0	1	1	1	1	1	1	1	1	0	0	1	1	1	1	1	1	0	0	1	1	1	1	1	0	1	1	0	0
	25	1	1	1	1	1	1	1	1	0	0	1	1	1	1	1	1	1	1	1	1	1	1	1	1	1	1	1	1	0	0	1	0	1	1	1	1	0	0	1	1	1	1	1	1	1	1	1	1
	26	1	1	1	1	1	1	1	0	0	0	1	1	1	1	1	1	0	0	0	1	0	0	1	1	1	1	1	1	0	0	1	1	1	1	1	1	0	0	1	1	1	1	1	1	1	1	0	0
	27	1	1	1	1	1	1	1	1	0	0	1	1	1	1	1	1	1	1	1	1	1	1	1	0	1	1	1	1	0	0	0	1	1	1	1	1	0	0	1	1	1	1	1	1	1	1	0	0
	28	1	1	0	0	1	1	0	0	0	0	1	0	1	1	1	1	1	1	1	1	1	1	1	0	1	1	1	1	0	0	1	1	1	1	1	1	0	0	1	1	1	1	1	1	1	1	0	0
	29	1	1	1	1	1	1	1	1	0	0	1	0	0	0	1	1	1	1	1	1	1	1	1	0	1	1	1	1	0	0	1	1	0	0	1	1	0	0	1	1	0	0	1	1	1	1	0	0
	30	1	1	1	0	1	1	1	1	0	0	1	1	1	1	1	1	0	0	1	1	1	1	1	0	1	1	1	1	1	1	0	1	0	0	1	1	0	0	1	1	1	1	0	0	1	1	0	0
	31	1	1	1	1	1	1	1	1	0	0	1	1	0	0	1	0	0	1	0	1	1	1	1	0	1	1	0	0	1	1	1	1	0	0	1	1	1	1	0	0	1	1	0	0	1	1	0	0
	32	1	1	0	0	1	1	1	0	0	0	1	1	1	1	0	0	0	1	1	1	1	1	1	1	1	1	1	1	0	0	1	1	0	0	1	1	1	1	1	0	1	1	1	0	0	1	1	0
	33	1	1	1	1	1	1	1	1	0	0	1	1	1	1	0	0	0	0	1	1	1	1	1	1	1	1	1	1	0	0	1	1	1	1	1	1	1	0	0	0	1	1	0	0	1	1	0	0
	34	0	0	1	1	1	1	1	1	0	0	1	1	0	0	1	0	1	0	0	0	1	1	1	1	1	1	1	1	0	0	1	0	1	1	1	1	0	0	1	1	1	1	1	0	1	1	0	0
	35	1	1	1	1	1	1	1	1	0	0	1	1	1	1	1	1	1	1	0	0	1	1	1	1	1	1	1	1	0	0	1	1	1	1	1	1	0	0	1	1	1	1	0	0	1	1	0	0
	36	0	0	0	0	1	1	1	0	0	0	1	1	1	1	1	1	1	1	1	1	1	0	1	1	1	1	1	1	0	0	1	1	1	1	0	0	0	0	1	1	1	1	0	0	1	1	0	0
	37	0	0	1	1	1	0	1	1	1	1	1	1	1	1	1	1	1	1	1	1	1	1	1	1	1	1	1	1	0	0	1	1	1	1	1	1	0	0	1	1	1	1	1	1	1	1	0	0
	38	1	0	1	1	1	1	1	1	0	0	1	1	1	1	1	1	1	1	0	0	1	1	1	1	1	1	1	1	1	1	1	1	1	1	1	1	0	0	1	1	1	1	1	1	1	1	0	0
	39	1	1	1	1	1	1	1	1	0	0	1	1	1	1	1	1	1	1	1	1	1	1	0	0	1	1	1	1	1	1	1	1	1	1	1	1	0	0	1	1	1	1	1	1	1	1	0	0
	40	1	1	1	1	1	1	1	1	0	0	1	1	1	1	1	1	1	1	1	1	1	1	1	1	1	1	1	1	1	1	1	1	1	1	0	1	0	0	1	1	1	1	1	1	1	1	0	0
	41	1	1	1	1	1	1	1	1	0	0	1	1	1	1	1	1	1	1	1	1	1	1	1	1	1	1	1	1	1	1	1	1	1	1	1	1	0	0	1	1	1	1	1	1	1	1	0	0
	42	1	0	1	1	1	1	1	1	0	0	1	1	1	1	1	1	0	0	0	0	1	1	0	0	1	1	1	1	0	0	1	1	1	1	1	1	0	0	1	1	1	1	1	1	1	1	0	0
	43	1	1	1	1	1	1	1	1	0	0	1	1	1	1	1	1	1	1	1	1	1	1	1	1	1	1	0	0	0	0	1	1	1	1	0	1	0	0	1	1	1	1	1	1	1	1	0	0
	44	0	0	1	1	1	1	1	1	0	0	1	1	1	1	1	1	1	1	1	1	1	1	1	1	1	1	1	1	0	0	0	0	0	0	1	1	0	0	1	1	1	1	1	1	1	1	0	0
	45	1	1	1	1	1	1	1	1	1	1	1	1	1	1	1	1	1	1	1	1	1	1	1	1	1	1	1	1	0	0	1	1	0	0	1	1	0	0	1	1	1	1	1	1	1	1	0	0
	46	1	1	1	0	1	1	1	1	0	0	1	1	1	1	1	1	1	1	1	1	1	1	1	1	1	1	1	1	1	1	1	1	0	0	1	1	0	0	0	1	1	1	1	1	1	1	1	1
	47	1	1	1	1	1	1	1	1	0	0	1	1	1	1	1	1	1	1	1	1	1	1	1	1	1	1	1	1	1	1	1	1	0	0	1	1	0	0	0	1	1	1	1	1	1	1	0	0
	48	0	0	1	1	1	1	1	1	0	0	1	1	1	1	1	1	1	1	1	1	1	1	1	1	1	1	1	1	0	0	0	0	1	1	1	1	0	0	0	0	1	1	0	0		1	0	0
	49	0	0	1	1	1	1	1	1	1	0	1	1	1	1	1	1	1	0	1	0	1	1	1	1	1	1	1	1	0	0	1	1	1	1	1	1	0	0	1	1	1	1	0	0	1	1	0	0
	50	1	1	0	1	1	1	1	1	0	0	1	1	1	1	1	1	1	1	1	0	1	1	1	1	1	0	1	1	0	0	1	1	0	0	1	1	0	0	1	1	1	1	0	0	0	1	1	1
	51	1	1	1	1	1	0	1	1	0	0	1	1	1	1	1	1	1	1	1	1	1	1	0	0	1	1	0	0	0	0	0	0	0	0	1	1	0	0	1	1	1	1	0	1	1	1	0	0
	52	1	1	1	1	1	1	1	1	0	0	1	1	1	1	1	1	1	1	1	1	1	1	0	0	1	1	0	0	0	0	0	0	0	0	0	0	0	0	1	1	1	1	0	0	1	1	0	0
	53	1	0	1	1	1	1	1	1	0	0	1	1	1	1	0	0	1	1	1	1	1	1	0	0	1	1	0	0	1	1	1	1	0	0	0	0	1	0	1	1	1	1	0	0	1	1	0	0
	54	1	1	0	0	1	1	0	0	0	0	1	1	1	1	0	0	0	0	0	1	1	0	0	0	1	1	0	0	1	1	1	1	1	1	1	1	1	1	1	1	1	1	0	0	1	1	0	0
	55	1	1	1	1	1	0	1	1	0	0	1	1	1	1	1	1	1	1	1	1	1	1	1	1	1	1	1	0	0	0	1	1	1	1	1	1	1	1	1	1	1	1	1	1	1	1	0	0
	56	0	0	1	1	0	0	1	1	1	1	1	1	1	1	1	1	1	1	1	1	1	1	1	1	1	1	1	1	0	0	1	1	1	1	1	1	0	0	1	1	1	1	1	1	1	1	0	0
	57	1	1	1	1	1	1	1	1	0	0	1	1	1	1	1	1	1	1	1	1	1	1	1	1	1	1	1	1	0	0	1	1	1	1	1	1	0	0	1	1	1	0	1	1	1	1	0	0
	58	1	1	1	0	1	1	1	1	0	0	1	1	1	1	1	1	0	0	0	0	1	1	1	1	1	1	1	1	0	0	1	1	1	1	1	1	0	0	1	1	1	1	1	1	1	1	0	0
	59	1	1	1	1	1	1	1	1	1	0	1	1	1	1	1	1	1	1	1	1	1	1	1	1	1	1	1	1	1	1	1	1	1	1	1	1	0	0	1	1	1	1	0	0	1	1	0	0
	60	1	1	1	1	1	1	1	1	1	1	1	1	1	1	1	1	1	1	1	1	1	1	1	1	1	1	1	1	1	1	1	1	1	1	1	0	0	0	1	1	1	1	0	0	1	1	0	0
	61	1	0	1	1	1	1	1	1	0	0	1	1	1	1	1	1	1	1	1	1	1	1	1	1	1	1	1	1	0	0	1	1	1	1	1	1	0	0	1	1	1	1	0	0	1	1	0	0
	62	1	1	1	1	1	1	1	1	0	0	1	1	1	1	1	1	1	1	0	0	1	1	1	1	1	1	1	1	0	0	1	1	1	1	1	0	0	0	1	1	1	1	0	0	1	1	0	0
	63	1	1	1	1	1	1	1	1	0	0	1	1	1	1	1	1	1	1	1	1	1	1	0	0	1	1	1	1	0	0	0	0	1	1	1	1	0	0	0	0	1	1	1	0	1	1	0	0
	64	1	1	1	1	1	1	1	1	0	0	1	1	1	1	1	1	1	1	1	1	0	0	0	0	1	0	1	1	0	0	0	0	0	0	1	1	0	0	0	0	1	1	0	0	1	1	1	1
	65	0	0	1	1	1	1	1	1	0	0	1	1	1	1	1	1	0	0	0	0	0	0	0	0	1	1	1	1	0	0	0	0	0	1	1	1	0	0	0	0	1	1	0	0	1	0	0	0
	66	1	1	1	1	1	1	1	1	0	0	1	1	1	1	1	1	1	1	1	1	0	0	0	0	1	1	1	1	0	0	0	0	0	0	0	0	0	0	1	1	1	1	1	1	1	1	1	1
	67	1	1	1	1	1	1	1	1	0	0	1	1	1	1	0	0	1	1	1	1	1	1	1	1	1	1	1	1	0	0	1	1	0	1	1	1	0	0	1	1	1	1	1	1	1	1	0	0
	68	1	1	1	1	1	1	1	1	1	1	1	1	1	1	1	1	1	1	1	1	1	1	1	1	1	1	1	1	0	0	1	1	1	1	1	1	0	0	1	1	1	1	1	1	1	1	0	0
	69	1	1	0	0	1	0	1	1	0	0	1	1	1	1	1	1	1	1	1	1	1	1	1	1	1	1	1	1	1	1	1	1	1	1	1	1	0	0	1	1	1	1	1	1	0	1	0	0
	70	1	0	1	1	1	1	1	1	1	0	1	1	1	1	0	0	1	1	1	1	1	1	1	1	1	1	1	1	1	1	1	1	1	1	1	1	1	1	1	1	1	1	1	1	1	1	0	0
	71	0	0	1	1	1	1	1	1	0	0	1	1	0	1	1	0	1	1	1	1	1	1	1	1	1	1	1	0	0	0	1	1	1	1	1	1	1	0	1	1	1	1	1	1	1	1	0	0
	72	1	1	1	1	1	1	1	1	0	0	1	1	1	1	1	0	1	1	1	1	1	1	1	1	1	1	1	1	0	0	1	1	1	1	1	1	1	1	1	1	1	1	1	1	1	1	0	0
	73	1	1	1	1	1	1	1	1	0	0	1	1	1	1	1	1	1	1	1	1	1	1	1	1	1	1	1	1	0	0	1	1	1	1	1	1	0	0	1	1	1	1	1	1	1	1	0	0
	74	1	1	1	1	1	1	1	1	0	0	1	1	1	1	1	1	1	1	1	1	1	1	1	1	1	1	1	1	1	1	1	1	1	1	1	1	0	0	1	1	1	1	1	1	1	1	0	0
	75	1	1	1	0	1	1	1	1	0	0	1	1	1	1	1	1	1	1	1	1	1	1	1	1	1	1	1	1	1	1	1	1	1	1	1	1	0	0	1	0	1	1	0	0	1	1	0	0
	76	1	1	1	1	1	1	1	1	0	0	1	1	1	1	1	1	1	1	1	1	1	1	0	1	1	1	1	1	0	0	1	1	1	1	1	0	0	0	1	0	1	1	0	0	1	1	0	0
	77	1	1	1	0	1	1	1	1	0	0	1	1	1	1	1	1	1	1	1	1	1	1	1	1	1	1	1	1	0	0	1	1	1	1	1	1	0	0	0	0	1	0	0	1	1	1	0	0
	78	1	1	1	1	0	0	1	1	1	0	1	1	1	1	1	1	1	1	1	1	1	1	1	1	1	1	1	1	0	0	1	1	1	1	1	1	0	0	1	1	1	1	0	1	1	1	1	1
	79	1	0	1	1	1	1	1	1	0	0	1	1	1	1	1	1	1	1	1	0	1	1	1	1	1	0	1	1	1	1	1	1	1	1	1	1	0	0	1	1	1	1	0	1	1	1	0	0
	80	1	1	1	1	1	1	1	1	0	0	1	1	1	1	1	1	0	0	0	0	1	1	1	1	1	1	1	1	1	1	1	1	0	0	0	1	0	0	1	1	1	1	0	0	1	1	0	0
	81	1	1	1	1	1	1	1	1	0	0	1	1	1	1	0	0	1	1	1	0	1	1	1	1	1	1	1	1	0	0	1	1	0	1	1	1	1	1	1	1	1	1	0	0	1	1	0	0
	82	1	1	1	1	0	0	1	1	1	0	1	1	1	1	1	1	1	1	1	1	1	1	1	1	1	1	1	1	0	0	1	1	1	0	1	1	1	1	1	1	1	1	1	1	1	0	0	0
	83	1	1	1	1	1	1	1	1	0	0	1	1	1	1	0	0	1	1	1	1	0	0	1	1	1	1	1	1	1	1	1	1	0	1	1	1	1	1	1	1	1	1	1	1	1	1	1	1
	84	1	1	0	0	1	1	1	1	0	0	1	1	1	1	1	0	1	1	1	1	1	1	1	1	1	1	1	0	1	1	1	1	1	1	1	1	0	0	1	1	1	1	1	1	1	1	0	0
	85	1	1	1	1	1	1	1	1	0	0	1	1	1	1	0	0	1	1	1	1	1	1	1	1	1	1	1	1	1	0	1	1	1	1	1	1	1	1	1	1	1	1	1	1	1	1	0	0
	86	1	1	1	1	1	1	1	1	0	0	1	1	1	1	0	0	0	0	1	1	1	1	1	1	1	1	1	1	0	0	1	1	1	1	1	1	1	0	1	1	1	1	1	1	1	1	0	0
	87	1	1	1	1	1	1	1	1	0	0	1	1	1	1	0	0	0	0	1	1	1	1	1	1	1	1	1	1	0	0	1	1	1	1	1	1	1	1	1	1	1	1	1	1	1	1	0	0
	88	1	1	0	0	1	1	1	0	0	0	1	1	1	1	0	0	1	1	1	1	1	1	1	1	1	1	1	1	0	0	1	1	1	1	1	1	0	0	1	1	1	1	0	0	1	1	0	0
	89	1	1	1	1	1	1	1	1	0	0	1	1	1	1	0	0	1	1	1	1	1	1	1	1	1	1	1	1	0	0	1	1	1	1	1	1	0	0	1	1	1	1	0	0	1	1	1	1
	90	1	0	1	1	1	1	1	1	0	0	1	1	1	1	0	0	1	0	1	0	1	1	0	0	1	1	1	1	0	0	1	1	1	1	1	1	0	0	0	0	1	1	0	0	1	1	0	0
	91	1	1	1	1	1	1	0	0	0	0	1	1	1	1	1	1	1	1	1	1	1	1	1	1	1	1	1	1	0	0	1	1	1	1	1	1	0	0	1	0	1	1	0	0	1	1	0	0
	92	1	0	1	1	1	1	0	0	0	0	1	1	1	1	0	0	1	1	1	1	1	1	1	1	1	1	1	1	1	1	1	1	1	1	1	1	0	0	0	0	1	1	0	0	1	1	0	0
	93	1	1	1	1	1	1	1	1	0	0	1	1	0	0	1	1	1	1	1	1	1	1	1	1	1	1	1	1	1	1	1	1	0	0	1	1	0	0	1	1	1	1	0	0	1	1	0	0
	94	1	1	1	1	1	1	1	1	0	0	1	1	1	1	1	1	1	1	1	1	1	1	0	0	1	1	1	1	0	0	1	1	0	0	1	1	0	0	1	1	1	1	0	0	1	1	0	0
	95	1	1	0	0	1	1	1	0	0	0	1	1	1	1	0	0	1	1	1	1	1	0	1	1	1	1	1	1	0	0	1	1	1	0	1	1	0	0	1	1	1	0	1	1	0	0	0	0
	96	1	1	1	1	1	1	1	1	0	0	1	1	1	1	1	1	1	1	1	1	1	1	1	1	1	1	1	1	0	0	1	1	0	0	1	1	0	0	1	1	1	1	1	1	0	0	0	0
	97	1	1	1	1	0	0	1	1	0	0	1	1	1	1	1	1	1	0	1	0	0	0	0	1	1	1	1	1	0	0	1	1	1	1	1	1	0	0	1	1	1	1	1	1	0	0	0	0
	98	1	1	1	1	1	1	0	0	0	0	1	0	1	1	1	1	1	1	1	1	1	1	1	1	0	1	1	1	0	0	1	1	1	1	1	1	0	0	1	1	1	1	1	1	0	0	0	0
	99	0	0	1	1	1	1	0	0	0	0	1	0	0	0	1	1	1	0	1	1	0	0	1	1	1	1	1	0	0	0	1	1	1	1	0	0	0	0	1	1	1	1	1	1	0	0	0	0
	100	1	1	1	1	1	1	0	0	0	0	1	1	1	1	1	1	1	1	1	1	1	1	1	1	1	1	1	1	0	0	1	1	1	1	1	1	0	0	1	1	1	1	1	1	1	0	0	0
	101	1	1	1	1	0	0	0	0	0	0	1	1	1	1	1	1	0	0	0	0	1	1	1	1	1	1	1	1	0	0	1	1	1	1	1	1	0	0	1	1	1	1	0	0	1	1	0	0
	102	1	1	1	1	1	1	1	1	0	0	1	1	1	1	1	1	1	1	1	1	1	1	1	1	1	1	1	1	1	1	0	0	1	1	1	1	1	1	1	1	1	1	0	0	1	1	1	1
	103	1	1	1	1	1	1	1	1	0	0	1	1	1	1	1	1	1	1	1	1	1	1	1	1	1	1	1	1	1	1	0	0	1	1	1	1	1	1	0	0	1	1	1	0	1	1	0	0
	104	1	1	1	1	1	1	1	0	0	0	1	1	1	1	1	1	1	1	1	1	1	1	1	1	1	1	1	1	1	1	0	0	1	1	1	1	1	0	1	0	1	1	0	0	1	1	0	0
	105	0	0	1	1	1	1	1	1	0	0	1	1	1	1	0	0	1	1	1	1	1	1	0	0	1	1	1	1	1	1	0	0	0	0	1	1	1	1	0	0	1	1	1	0	1	1	0	0
	106	0	0	0	0	1	1	1	1	0	0	1	1	1	1	0	0	1	1	1	1	1	1	1	1	1	1	1	1	1	1	1	1	0	1	1	1	1	1	1	1	1	1	0	0	1	1	0	0
	107	1	1	1	1	1	1	1	1	0	0	1	1	1	1	0	0	1	1	1	1	1	1	1	1	1	1	1	1	1	1	1	1	0	0	1	1	1	1	1	1	1	1	0	0	1	1	0	0
	108	1	0	1	1	1	1	1	1	1	1	1	1	1	0	1	0	1	1	1	1	0	0	1	0	1	1	1	1	1	1	1	1	0	0	1	1	0	0	1	1	1	1	1	1	1	1	1	0
	109	1	1	1	1	1	1	1	1	0	0	1	1	1	1	0	0	0	0	0	0	1	1	1	0	1	1	1	1	1	1	1	1	1	1	1	1	0	0	1	1	1	1	1	1	1	1	0	0
	110	1	1	1	1	1	1	0	0	0	0	1	1	1	1	1	0	1	1	1	1	1	1	1	1	1	1	1	1	0	0	1	0	1	1	1	1	0	0	1	1	1	1	1	1	1	1	0	0
	111	1	1	1	1	1	1	1	1	0	0	1	1	1	1	0	0	0	0	0	0	1	1	1	1	1	1	1	1	0	0	1	1	1	1	1	1	0	0	1	1	1	1	1	1	1	1	0	0
	112	1	1	1	1	1	1	1	1	0	0	1	1	1	1	1	1	1	1	1	1	1	1	1	1	1	1	1	1	0	0	1	1	1	1	1	1	0	0	1	1	1	1	0	0	1	1	0	0
	113	1	1	1	1	1	1	1	1	0	0	1	1	1	0	1	1	1	1	1	1	1	1	1	1	1	1	1	1	0	0	1	0	0	0	1	0	0	0	1	1	1	1	0	0	1	1	0	0
	114	1	1	1	0	1	0	1	1	0	0	1	1	1	1	1	1	0	0	0	0	0	0	1	1	1	1	1	1	0	0	1	1	0	0	1	1	0	0	1	1	1	1	0	0	1	1	0	0
	115	1	1	1	1	1	1	0	0	0	0	1	1	1	1	1	1	1	1	1	1	0	1	1	1	1	1	1	1	0	0	1	1	1	0	1	1	0	0	1	1	1	1	0	0	1	1	0	0
	116	0	0	1	1	1	1	1	1	0	0	1	1	1	1	1	1	1	1	1	1	1	1	1	1	1	1	1	1	0	0	1	1	0	1	1	1	1	1	1	1	1	1	0	0	1	0	0	0
	117	1	1	1	1	1	0	1	1	0	0	1	1	1	1	1	1	1	1	1	1	1	1	1	1	1	1	1	0	0	0	1	1	1	1	1	1	1	1	1	1	1	1	0	0	1	1	0	0
	118	1	1	1	1	1	1	1	1	0	0	1	1	1	1	1	1	1	1	1	1	1	1	1	1	1	1	1	1	0	0	1	1	1	1	1	1	1	1	1	1	1	1	0	0	1	1	0	0
	119	0	0	0	0	1	1	1	1	1	1	1	1	1	1	1	1	1	1	1	1	1	1	1	1	1	1	1	1	0	0	1	1	0	0	1	1	0	0	1	1	1	1	1	1	1	1	0	0
	120	1	1	1	1	1	1	1	1	0	0	1	1	1	1	1	1	1	1	1	1	1	1	1	1	1	1	1	1	0	0	1	1	0	0	1	1	1	1	0	0	1	1	0	0	0	1	1	1
	121	0	0	1	1	1	1	1	1	0	0	1	1	1	1	1	1	1	1	1	1	1	1	1	0	1	1	1	1	0	0	1	1	0	0	1	1	1	1	0	0	1	1	0	0	1	1	0	0
	122	1	1	1	1	1	1	1	1	0	0	1	1	1	1	1	1	1	1	1	1	1	1	1	1	1	1	1	1	1	1	1	1	0	1	1	1	1	1	0	0	1	1	0	0	1	1	0	0
	123	0	0	1	0	1	1	1	1	0	0	0	0	1	1	1	1	1	1	1	1	1	1	1	1	1	1	1	1	1	1	1	1	1	1	1	1	0	0	1	1	1	1	0	0	1	1	0	0
	124	1	1	1	1	1	1	1	1	0	0	1	1	1	1	1	1	1	1	1	0	1	1	1	0	1	1	1	1	1	0	1	0	1	1	1	1	0	0	1	1	1	1	1	0	1	1	1	1
	125	1	0	0	0	1	1	1	0	0	0	1	1	1	1	1	1	1	1	1	1	1	1	1	1	1	1	1	1	1	1	1	1	1	1	1	1	1	1	1	1	1	1	0	0	1	1	0	0
	126	1	1	1	1	1	1	1	1	0	0	1	1	1	1	1	1	1	1	1	1	1	1	1	1	1	1	1	1	1	0	1	1	1	1	1	1	1	0	1	1	1	1	0	0	1	1	0	0
	127	1	1	1	1	1	1	1	1	0	0	1	1	1	1	0	0	1	1	1	1	1	1	1	1	1	1	1	1	1	0	1	1	1	1	1	0	1	1	1	1	1	1	1	1	1	1	0	0
	128	1	1	1	1	1	0	1	1	0	0	1	1	1	1	0	0	0	0	1	1	1	1	1	1	1	1	1	1	1	1	1	0	1	1	1	1	0	0	1	1	1	1	1	1	1	1	0	0
	129	0	0	1	1	1	1	1	1	0	0	1	1	1	1	0	0	0	0	1	1	1	1	1	1	1	1	1	1	1	1	1	1	1	1	0	1	0	0	1	1	1	1	1	1	1	1	0	0
	130	1	1	1	1	1	1	1	1	0	0	1	1	1	1	0	0	0	1	1	1	1	1	1	1	1	1	1	1	0	0	1	1	1	1	0	1	0	0	1	1	0	0	1	1	1	1	0	0
	131	1	1	1	1	1	1	1	1	1	0	1	1	1	1	1	1	1	1	1	1	1	0	1	1	1	1	1	1	0	0	1	1	1	1	1	1	0	0	1	1	1	1	1	1	1	0	0	0
	132	1	1	1	1	1	1	1	0	0	0	1	1	1	1	0	0	1	1	1	1	1	1	1	1	1	1	1	1	1	1	1	1	1	1	1	1	0	0	1	1	1	1	0	0	1	1	0	0
	133	1	1	1	1	1	1	1	1	0	0	1	1	1	1	0	0	1	1	0	0	1	1	1	1	1	1	1	1	1	1	1	1	0	0	1	1	0	0	1	1	0	0	0	0	1	1	0	0
	134	1	1	1	1	1	1	1	1	0	0	1	1	1	1	0	0	1	1	1	1	1	1	1	1	1	1	1	1	1	1	1	1	0	1	1	1	0	0	1	1	1	1	0	0	1	1	0	0
	135	1	1	1	1	1	1	1	1	0	0	1	1	1	1	1	1	1	1	1	1	1	1	1	0	1	1	1	1	1	1	1	1	0	0	1	1	0	0	1	1	1	1	0	0	1	1	0	0
	136	1	1	1	1	1	1	0	0	0	0	1	1	1	1	1	1	1	1	1	1	1	1	1	0	1	1	1	1	1	0	1	0	0	0	1	1	1	1	1	1	1	1	0	0	1	1	0	0
	137	1	1	1	1	1	1	1	1	0	0	1	1	1	0	1	1	1	1	1	1	1	1	1	1	1	1	1	1	1	1	1	1	1	1	1	1	1	1	0	0	1	1	0	0	1	1	0	0
	138	1	0	1	1	1	1	1	1	0	0	1	1	1	1	1	1	1	1	1	1	1	1	1	1	1	1	0	1	1	1	1	1	1	1	1	1	1	1	0	0	1	1	0	0	0	0	1	0
	139	1	1	1	1	1	0	0	0	0	0	1	1	1	1	1	1	1	1	1	0	1	1	1	1	1	1	1	1	1	1	1	0	1	1	1	1	0	0	0	0	1	1	1	1	0	0	0	0
	140	1	1	1	1	1	1	1	1	0	0	1	1	1	1	1	1	1	1	1	1	1	1	1	1	1	1	1	1	0	0	1	1	1	1	1	1	0	0	1	1	1	1	0	0	0	0	0	0
	141	1	1	1	1	1	1	1	1	0	0	1	1	1	1	1	1	1	1	1	1	1	1	1	1	1	1	1	1	0	0	1	1	1	1	1	1	0	0	1	1	1	1	0	0	1	0	0	0
	142	0	0	0	0	1	1	0	0	0	0	1	1	1	1	1	1	1	1	1	1	1	1	1	1	1	1	1	1	0	0	1	1	1	1	1	1	1	1	1	1	1	1	0	0	1	1	0	0
	143	0	0	1	1	1	1	1	1	0	0	1	1	1	1	1	1	1	1	1	1	0	0	1	1	1	1	1	1	0	0	1	1	1	1	1	1	0	1	1	1	1	1	0	0	1	1	0	0
	144	1	1	1	1	1	1	1	1	1	0	1	1	1	1	1	1	1	1	1	1	0	0	1	1	1	1	1	1	0	0	1	1	1	1	1	0	1	1	1	1	1	1	0	0	1	1	1	1
	145	1	1	1	1	1	1	0	0	0	0	1	1	1	1	1	1	1	1	1	1	1	1	1	1	1	1	1	1	0	0	1	1	1	1	1	1	0	0	1	1	1	0	0	0	1	1	0	0
	146	0	0	1	1	1	1	1	0	0	0	1	1	1	1	1	1	1	1	1	1	1	1	1	1	1	1	1	1	0	0	1	1	1	1	0	0	0	0	1	1	1	1	0	0	1	0	0	0
	147	0	0	1	1	1	1	1	1	0	0	1	1	1	1	1	1	1	1	1	1	1	1	1	1	1	1	1	1	0	0	0	0	1	1	0	0	0	0	1	1	1	1	1	1	1	1	0	0
	148	1	1	1	1	1	1	0	0	0	0	1	1	1	1	1	1	1	1	1	1	1	1	1	0	0	0	1	1	0	0	0	0	1	1	0	0	0	0	1	1	1	1	1	1	1	1	0	0
	149	1	1	1	1	1	1	1	1	0	0	1	1	0	1	1	1	1	0	0	0	1	1	1	1	1	1	1	0	0	0	0	0	1	1	1	1	0	0	1	1	1	1	1	1	0	0	0	0
	150	1	1	1	1	1	1	1	1	0	0	1	1	1	1	0	0	1	1	1	1	1	1	1	1	1	1	1	1	1	1	0	0	1	1	1	1	0	0	0	0	1	1	1	1	0	0	0	0
	151	1	1	1	1	1	1	1	0	0	0	1	1	1	1	0	0	1	1	1	1	1	1	1	1	1	1	1	1	1	1	1	1	1	1	1	1	1	1	0	0	1	1	1	1	0	0	1	0
	152	0	0	1	1	1	1	0	0	0	0	1	1	1	1	0	0	1	1	1	1	1	1	1	1	0	0	1	1	1	1	1	1	1	1	1	1	1	1	0	0	1	1	1	1	1	0	0	0
	153	1	1	1	1	1	0	1	1	0	0	1	1	1	1	1	1	1	1	1	1	1	1	1	1	1	1	1	1	1	0	1	1	1	1	1	1	1	0	1	1	1	1	1	1	1	1	1	1
	154	0	0	1	1	1	1	0	0	0	0	1	1	1	1	1	1	1	1	1	1	1	1	1	1	1	1	1	1	1	1	1	1	0	0	1	1	0	0	1	1	1	1	0	0	1	0	0	0
	155	1	1	1	1	1	1	1	1	0	0	1	1	1	1	1	1	1	1	1	1	1	1	1	1	1	1	1	1	1	1	1	1	0	1	1	1	1	1	1	1	1	1	0	0	1	1	0	0
	156	1	1	1	1	1	1	1	1	1	0	1	1	1	1	1	1	1	1	1	1	1	1	1	1	1	1	1	1	1	1	1	1	0	0	1	1	1	1	1	1	1	1	0	0	1	1	0	0
	157	1	0	1	1	1	1	1	1	0	0	1	1	1	1	1	1	1	1	1	1	1	1	1	1	1	1	1	1	1	1	1	1	1	0	1	1	1	1	1	1	1	1	0	0	1	1	0	1
	158	1	1	1	1	1	1	1	1	0	0	1	1	1	1	1	1	1	1	1	1	1	1	1	1	1	1	1	1	0	0	1	1	1	1	1	1	0	0	1	1	1	1	0	0	1	1	0	0
	159	1	1	1	1	1	1	1	1	0	0	0	0	1	1	1	1	1	1	1	0	1	1	1	1	1	1	1	1	0	0	1	1	1	1	1	1	0	0	1	1	1	1	0	0	1	1	0	0
	160	1	1	1	1	0	0	0	0	0	0	1	1	1	1	1	1	1	1	1	1	1	1	1	0	0	0	1	1	0	0	1	1	1	1	0	0	1	1	1	1	1	1	0	0	0	0	0	0
	161	1	1	1	1	1	1	1	1	1	1	1	1	1	1	1	1	1	1	1	1	0	0	1	1	1	1	1	1	0	0	1	1	1	1	1	1	1	1	1	1	1	1	1	1	0	0	0	0
	162	1	1	1	1	1	1	0	1	0	0	1	1	1	1	1	1	1	1	1	1	1	0	1	1	1	1	1	1	0	0	1	1	1	1	1	1	1	1	0	0	1	1	1	1	0	0	0	0
	163	1	1	1	1	1	1	1	1	0	0	1	1	1	1	1	1	1	1	0	0	1	1	1	1	1	1	1	1	0	0	1	1	1	1	1	1	0	0	0	0	1	1	1	1	0	0	0	0
	164	1	1	1	1	1	1	1	1	0	0	1	1	1	1	0	0	1	1	1	1	1	1	1	1	1	1	1	1	0	0	1	1	1	1	1	1	0	0	1	1	1	1	1	1	1	1	0	0
	165	1	1	1	1	1	1	1	1	0	0	1	1	1	1	1	0	1	1	1	1	1	1	1	1	1	1	1	1	0	0	1	0	1	1	1	1	0	0	1	1	0	0	1	1	1	1	0	0
	166	1	1	1	1	1	1	1	1	0	0	1	1	1	1	1	0	1	1	1	1	1	1	1	1	1	1	1	1	1	1	1	1	1	1	1	1	1	1	1	1	1	1	1	1	1	1	0	0
	167	0	1	1	1	1	1	1	1	0	0	1	1	1	1	0	0	1	1	1	1	1	1	1	1	1	1	1	1	1	1	1	1	1	1	1	1	1	1	1	1	1	1	0	0	1	1	0	0
	168	1	1	1	1	1	1	1	1	0	0	1	0	1	1	1	1	1	1	1	1	1	1	1	1	1	1	0	1	1	1	1	0	1	1	1	1	1	1	1	1	1	1	0	0	1	1	0	0
	169	1	1	1	1	1	1	0	0	0	0	1	1	1	1	1	1	1	1	1	1	1	1	1	1	0	0	1	1	1	1	1	1	0	0	1	1	0	0	1	1	1	1	0	0	1	1	0	0
	170	1	1	1	1	0	0	1	1	0	0	1	1	1	1	1	1	1	1	1	1	1	1	1	1	1	1	1	1	1	0	1	0	0	1	1	1	0	0	1	1	1	1	0	0	1	1	0	1
	171	1	1	1	1	1	1	1	1	0	0	1	1	1	1	1	1	1	1	1	1	1	1	1	1	1	1	1	1	1	1	1	1	0	1	1	1	1	1	1	1	1	1	0	0	1	1	1	1
	172	0	0	1	1	1	1	0	0	0	0	1	1	1	1	1	1	1	1	1	1	1	1	1	1	1	1	1	1	1	1	1	1	0	0	1	1	1	1	0	0	1	1	0	0	1	1	0	0
	173	0	0	1	0	1	1	1	1	0	0	1	1	1	1	1	1	1	1	1	1	1	1	1	1	1	1	1	1	1	1	1	1	1	1	1	1	1	1	0	0	1	1	0	0	1	1	0	0
	174	0	0	1	1	1	1	1	1	0	0	1	1	1	1	1	1	1	1	1	1	1	1	1	1	1	1	1	1	0	0	1	1	1	1	0	0	1	1	1	1	1	1	1	1	1	1	0	0
	175	1	1	1	1	1	1	1	1	0	0	1	1	1	1	1	1	1	1	1	1	1	1	1	0	1	1	1	1	0	0	1	1	1	1	1	1	1	1	1	1	1	1	1	1	0	0	0	0
	176	1	1	1	1	1	1	1	1	0	0	1	1	1	1	1	1	1	1	0	0	0	0	1	1	1	1	1	0	0	0	1	1	1	1	1	1	1	0	0	0	1	1	1	1	0	0	0	0
	177	1	0	1	1	1	1	1	1	1	0	1	1	1	1	1	1	1	1	1	1	1	1	1	1	1	1	1	1	0	0	1	1	1	1	1	1	0	0	0	0	1	1	1	1	0	0	0	0
	178	1	0	1	1	1	0	1	1	0	0	1	1	1	1	1	1	1	1	1	1	1	1	1	1	1	1	1	1	0	0	1	1	1	1	1	1	0	0	0	1	1	1	1	1	0	0	0	0
	179	1	0	1	1	1	1	1	1	0	0	1	1	0	0	1	1	1	1	1	1	1	1	1	1	1	1	1	1	1	1	1	1	1	1	1	1	0	0	1	1	1	1	1	1	1	1	0	0
	180	1	1	1	1	1	1	1	1	0	0	1	1	1	1	1	1	1	1	1	1	1	1	1	1	1	1	1	1	1	1	1	1	0	1	1	1	1	1	1	1	1	1	1	1	1	1	0	0
	181	1	1	1	1	1	0	1	1	1	0	1	1	1	1	1	1	0	0	0	0	1	0	1	1	1	1	1	1	1	1	1	1	0	0	1	1	1	1	1	1	1	1	1	1	1	1	0	0
	182	0	0	1	1	1	1	0	0	0	0	1	1	1	1	0	0	1	1	0	0	1	1	1	1	1	1	1	1	1	1	1	1	0	1	1	1	1	1	1	1	1	1	1	1	1	1	0	0
	183	1	1	1	1	1	1	1	1	0	0	1	1	1	1	0	0	1	1	1	0	1	1	1	1	0	0	1	1	1	1	0	1	0	0	1	1	0	0	1	1	1	1	1	1	1	1	0	0
	184	1	1	1	1	1	1	1	1	0	0	1	1	1	1	1	0	1	1	1	1	1	1	1	1	1	1	1	1	1	0	1	1	1	1	1	1	0	0	0	0	1	1	0	0	1	1	0	0
	185	1	0	1	1	1	1	1	1	0	0	1	1	1	1	0	0	1	0	0	0	1	1	1	1	1	1	1	1	1	1	0	1	1	1	1	1	0	0	0	0	1	1	0	0	1	1	0	0
	186	1	1	1	1	1	1	1	1	0	0	1	1	1	1	0	0	1	1	1	1	1	1	1	1	1	1	1	1	1	1	1	1	1	1	1	1	0	0	0	0	1	1	0	0	1	1	0	0
	187	1	1	1	1	1	1	1	1	0	0	1	1	1	1	0	0	1	1	1	1	1	1	1	1	1	1	1	1	0	0	1	1	1	1	1	1	0	0	1	1	1	1	0	0	1	1	0	0
	188	1	1	1	1	1	1	1	1	0	0	1	1	1	1	0	0	1	1	1	1	1	1	1	1	1	1	1	1	0	0	1	1	1	1	1	1	0	0	1	1	1	1	0	1	0	0	0	0
	189	0	0	1	1	1	1	0	0	1	0	0	0	1	1	0	0	1	1	0	0	1	1	1	1	1	1	1	1	0	0	1	1	1	1	0	0	0	0	1	1	1	1	0	1	0	0	0	0
	190	0	0	0	0	1	1	0	0	1	0	0	0	1	1	0	0	1	1	1	1	1	1	1	0	1	1	1	1	1	1	1	1	1	1	1	1	0	0	1	1	1	1	0	0	0	0	0	0
	191	1	1	1	1	1	0	1	1	0	0	1	1	1	1	0	0	1	1	0	0	1	1	1	1	1	1	1	1	1	1	1	1	1	1	1	1	0	0	1	1	1	1	1	1	0	0	0	0
	192	1	1	1	1	1	0	0	1	0	0	1	1	1	1	0	0	1	1	1	1	1	1	1	1	1	1	0	0	1	1	1	1	1	1	1	1	0	0	1	1	1	1	1	1	1	1	0	0
	193	1	1	1	1	1	1	1	1	0	0	1	1	1	1	1	1	1	1	1	1	1	1	0	1	1	1	1	1	1	1	1	1	1	1	1	1	0	0	1	1	1	1	1	1	1	1	0	0
	194	1	1	1	1	1	1	0	1	0	0	1	1	1	1	1	1	1	1	1	1	1	1	1	1	1	1	1	1	1	1	1	1	1	1	1	1	0	0	1	1	1	1	0	0	1	1	0	0
	195	1	1	1	1	1	0	1	1	0	0	1	1	1	1	1	1	1	1	1	1	1	1	1	1	1	1	1	1	1	1	1	1	1	1	1	1	0	0	1	1	1	1	0	0	1	1	0	0
	196	1	1	1	1	1	1	0	0	1	1	1	1	1	1	1	1	1	1	1	0	1	1	1	1	1	1	1	1	1	1	1	1	0	0	1	1	1	1	1	1	1	1	0	0	1	1	0	0
	197	1	1	1	1	1	0	1	0	0	0	1	1	1	1	1	1	1	1	1	1	1	1	1	1	0	0	1	1	1	1	1	0	0	0	1	1	1	1	1	1	1	1	0	0	1	1	0	0
	198	1	1	1	1	1	1	1	1	0	0	1	1	1	1	1	1	1	1	1	1	1	1	1	1	1	1	1	1	0	0	1	1	0	0	1	1	1	1	1	1	1	1	0	0	1	1	0	0
	199	1	1	0	0	1	1	1	1	0	0	1	1	1	0	0	0	1	0	1	1	1	1	1	1	1	1	0	0	0	0	1	1	1	1	1	1	0	0	1	1	1	1	0	0	1	1	0	0
	200	1	1	1	1	1	0	1	1	0	0	1	1	0	0	0	0	1	1	1	1	1	1	0	0	1	1	0	0	0	0	1	1	1	1	0	0	0	0	1	1	1	1	0	0	1	1	0	0
	Note : age range 55-60 include ages between 56-60; age range 65-70 include ages between 66-70; age range 75-80 include ages between 76-80; age range 85-90 include ages between 86-90.
		age range 60-65 include ages between 61-65; age range 70-75 include ages between 71-75 ; age range 80-85 include ages between 81-85 years old.
[truncated: 7 more columns]
